# Supplementary material for: A Phylogenetic and Functional Perspective on Volatile Organic Compound Production by Actinobacteria
Source: mSystems. 2019 Mar 5;4(2):e00295-18. doi: 10.1128/mSystems.00295-18 (PMC6401417; doi:10.1128/mSystems.00295-18)
Supplement: DATA SET S1 [file mSystems.00295-18-sd001.txt]

>B16927
gcgtgcttacacatgcaagtcgaacgatgaagccttcgggtggattagtggcgaacgggt
gagtaacacgtgggcaatctgcccttcactctgggacaagccctggaaacggggtctaat
accggataacactctgtcccgcatggcggggttgaaagcccggcggtgaaggatgagccc
gcggcctatcagcttgttggtggggtgatggcctaccaaggcgacgacgggtagccggcc
tgagagggcgaccggccacactgggactgagacacggcccagactcctacgggaggcagc
agtggggaatattgcacaatgggcgaaagcctgatgcagcgacgccgcgtgagggatgac
ggccttcgggttgtaaacctctttcagcagggaagaagcgagagtgacggtacctgcaga
agaagcgccggctaactacgtgccagcagccgcggtaatacgtagggcgcaagcgttgtc
cggaattattgggcgtaaagagctcgtaggcggcttgttgcgtcggttgtgaaagcccgg
ggcttaaccccgggtctgcagtcgatacgggcaggctagagtgtggtaggggagatcgga
attcctggtgtagcggtgaaatgcgcagatatcaggaggaacaccggtggcgaaggcgga
tctctgggccattactgacgct
>B2000
gcgtgcttacacatgcaagtcgaacgatgaagccttcgggtggattagtggcgaacgggt
gagtaacacgtgggcaatctgcccttcactctgggacaagccctggaaacggggtctaat
accggataacactctgtcccgcatggcggggttaaaagcccggcggtgaaggatgagccc
gcggcctatcagcttgttggtggggtaatggcctaccaaggcgacgacgggtagccggcc
tgagagggcgaccggccacactgggactgagacacggcccagactcctacgggaggcagc
agtggggaatattgcacaatgggcgaaagcctgatgcagcgacgccgcgtgagggatgac
ggccttcgggttgtaaacctctttcagcagggaagaagcgaaagtgacggtacctgcaga
agaagcgccggctaactacgtgccagcagccgcggtaatacgtagggcgcaagcgttgtc
cggaattattgggcgtaaagagctcgtaggcggcttgtcacgtcggatgtgaaagcccgg
ggcttaaccccgggtctgcattcgatacgggctagctagagtgtggtaggggagatcgga
attcctggtgtagcggtgaaatgcgcagatatcaggaggaacaccggtggcgaaggcgga
tctctgggccattactgacgct
>FLCC191
gcgtgcttacacatgcaagtcgaacgatgatggcttcggcctgattagtggcgaacgggt
gagtaatacgtgagtaacctgcccttgactctgggataagcctgggaaactggctctaat
actggatactactgtccatcgcatgtggtggtggaaaggttactggttttggatgggctc
acggcctatcatcttgttggtggggtaatggctcaccaaggacacgacgggtagccggcc
tgataaggtgaccggccgcactggaactgagacacggaccacactcctacgggaggcagc
agtggggaatattgcacaatgggccaaaacctgatgcagccacgccacgtgaggcatgac
tgccttcgggttgtacacctctttcagtagagaagaagctaaagtgaccgtacctgcaaa
agaagcgccggctaactacgtgccaccagccgcggtaatacgtacggcgcatgcgttgtc
ctgaattattgggcgtaaacagctcgtatgcggcttgtctcgtctgctgtgaaagcccgc
ggctcaacccctgctctgcattgggtacggccagactacagtgcagtagattagactgca
attcctggtgtagcggtgaaat--------------------------------------
----------------------
>FLCC204
gcgtgcttacacatgcaagtcgaacggtgaagccttggggtggatcagtggcgaacgggt
gagtaacacgtgagcaacctgccccctacttcgggataagccttggaaacgaggtctaat
accggatatgaacacttgccgcattgggtgttggaaagtttttcggtgggggatgggctc
gcggcctatcagcttgttggtggggtaatggcctaccaaggcgtcgacgggtagccggcc
tgagagggcgaccggccacactgggactgagacacggcccagactcctacgggaggcagc
agtggggaatattgcacaatgggcgaaagcctgatgcagcgacgccacgtgagggatgac
ggccttcgggttgtaaacctctttcagcagggaagaagcgagagtgacggtacctgcaga
agaagcgccggctaactacgtgccagcagccgcggtaatacgtagggcgcaagcgttgtc
cggaattattgggcgtaaagagctcgtaggcggtctgtcgcgtctggtgtgaaatcccat
ggctcaactgtgggcttgcatcgggtacgggcagactagagtgctgtaggggagactgga
attcctggtgtagcggtggaatgcgcagatatcaggaggaacaccgatggcgaaggcagg
tctctgggcagttactgacgct
>FLCC211
gcgtgcttacacatgcaagtcgaacgctgaag-tgttgggtggatgagtggcgaacgggt
gagtaatacgtgagtaacctgcccttgactctgggataagcctgggaaactgggtctaat
actggatactacattctctcgcatgggtgtgtggaaaggttactggttttggatgggctc
acggcctatcagcttgttggtggggtaatggcctaccaaggcgacgacgggtagccggcc
tgagagggtgaccggccacactgggactgagacacggcccagactcctacgggaggcagc
agtggggaatattgcacaatgggcgaaagcctgatgcagcgacgccgcgtgagggatgac
ggccttcgggttgtaaacctctttcagcacggaagaagcgaaagtgacggtacgtgcaga
agaagcgccggctaactacgtgccagcagccgcggtaatacgtagggcgcaagcgttgtc
cggaattattgggcgtaaagagctcgtaggcggtttgtcgcgtctgctgtgaaagcccgg
ggcttaaccccgggtgtgcagtgggtacgggcagactagagtgcagtaggggagactgga
attcctggtgtagcggtgaaatgcgcagatatcaggaggaacaccgatggcgaaggcagg
tctctgggctgttactgacgct
>FLCC251
gcgtgcttacacatgcaagtcgaacggaaaggccttcgggtactcgagtggcgaacgggt
gagtaacacgtgggtgatctgccctgcacttcgggataagcctgggaaactgggtctaat
accggatatgaccttgggatgcattctttggtggaaagctttgcggtgtgggatgggccc
gcggcctatcagcttgttggtggggttaaggcctaccaaggcgacgacgggtagccggcc
tgagagggtgaccggccacactgggactgagatacggcccagactcctacgggaggcagc
agtggggaatattgcacaatgggcgcaagcctgatgcagcgacgccgcgtgagggacgac
ggccttcgggttgtaaacctctttcagcacagacgaagcgcaagtgacggtatgtgcaga
agaaggaccggccaactacgtgccagcagccgcggtaatacgtagggtccgagcgttgtc
cggaattactgggcgtaaagagctcgtaggtggtttgtcgcgttgttcgtgaaaactcac
agctcaactgtgggcgtgcgggcgatacgggcagactagagtactgcaggggagactgga
attcctggtgtagcggtggaatgcgcagatatcaggaggaacaccggtggcgaaggcggg
tctctgggcagtaactgacgct
>FLCC270
gcgtgcttacacatgcaagtcgaacggaaaggccttcgggtactcgagtggcgaacgggt
gagtaacacgtgggtgatctgccctgcactttgggataagcctgggaaactgggtctaat
accgaatacacctcctggccgcattcggtgggggaaagctttgcggtgtgggatgggccc
gcggcctatcagcttgttggtggggtgatggcctaccaaggcgacgacgggtagccggcc
tgagagggtgaccggccacactgggactgagatacggcccagactcctacgggaggcagc
agtggggaatattgcacaatgggcgcaagcctgatgcagcgacgccgcgtgggggatgac
ggccttcgggttgtaaacccctttcagcacagacgaagcgcgagtgacggtatgtgcaga
agaaggaccggccaactacgtgccagcagccgcggtaatacgtagggtccgagcgttgtc
cggaattactgggcgtaaagagctcgtaggtggtttgtcgcgttgttcgtgaaaactcac
agctcaactgtgggcgtgcgggcgatacgggcagactagagtactgcaggggagactgga
attcctggtgtagcggtggaatgcgcagatatcaggaggaacaccggtggcgaaggcggg
tctctgggcagtaactgacgct
>FLCC291
gcgtgcttacacatgcaagtcgaacggtgaagcctttgggtggatcagtggcgaacgggt
gagtaacacgtgagcaacctgccccctacttcgggataagccttggaaacgaggtctaat
accggatatgaacacttgtcgcatcgggtgttggaaagtttttcggtgggggatgggctc
gcggcctatcagcttgttggtggggtaatggcctaccaaggcgtcgacgggtagccggcc
tgagagggcgaccggccacactgggactgagacacggcccagactcctacgggaggcagc
agtggggaatattgcacaatgggcgaaagcctgatgcagcgacgccacgtgagggatgac
ggccttcgggttgtaaacctctttcagcagggaagaagcgaaagtgacggtacctgcaga
agaagcgccggctaactacgtgccagcagccgcggtaatacgtagggcgcaagcgttgtc
cggaattattgggcgtaaagagctcgtaggcggtctgtcgcgtctggtgtgaaatcccat
ggctcaactgtgggcttgcatcgggtacgggcagactagagtgctgtaggggagactgga
attcctggtgtagcggtggaatgcgcagatatcaggaggaacaccgatggcgaaggcagg
tctctgggcagttactgacgct
>FLCC336
gcgtgcttacacatgcaagtcgaacgatgaagcctttgggtggattagtggcgaacgggt
gagtaacacgtgagtaacctgcccttgactctgggataagcgctggaaacggcgtctaat
accggatacgacctgccccggcatgggcgggtggaaagtttttcggtcaaggatggactc
gcggcctatcaggtagttggtgaggtaatggctcaccaagccgacgacgggtagccggcc
tgagagggtgaccggccacactgggactgagacacggcccagactcctacgggaggcagc
agtggggaatattgcacaatgggcgaaagcctgatgcagcaacgccgcgtgggggatgac
ggccttcgggttgtaaacctcttttagtagggaagaagggggcttgacggtacctgcaga
aaaagcaccggctaactacgtgccagcagccgcggtaatacgtagggtgcaagcgttgtc
cggaattattgggcgtaaagagctcgtaggcggtttgtcgcgtctgctgtgaaaacccga
ggctcaacctcgggcctgcagtgggtacgggcagactagagtgcggtaggggagaatgga
attcctggtgtagcggtggaatgcgcagatatcaggaggaacaccgatggcgaaggcagt
tctctgggccgttactgacgct
>FLCC365
gcgtgcttacacatgcaagtcgagcggaaaggccttcgggtactcgagcggcgaacgggt
gagtaacacgtgagcaacctgccccaagctttgggataaccctcggaaacgggggctaat
accgaatattacttctggccgcatgcggtggtggaaag-ttttcggcttgggatgggctc
gcggcctatcagcttgttggtggggtgatggcctaccaaggcgacgacgggtagccggcc
tgagagggcgaccggccacactgggactgagacacggcccagactcctacgggaggcagc
agtggggaatattgcacaatgggcggaagcctgatgcagcgacgccgcgtgagggatgac
ggccttcgggttgtaaacctctttcagcagggacgaagcgagagtgacggtacctgcaga
agaagcaccggccaactacgtgccagcagccgcggtaagacgtagggtgcgagcgttgtc
cggatttattgggcgtaaagagctcgtaggcggcttgtcgcgtcgaccgtgaaaacttgg
ggctcaaccccaagcctgcggtcgatacgggcaggctagagttcggtaggggagactgga
attcctggtgtagcggtgaaatgcgcagatatcaggaggaacaccggtggcgaaggcggg
tctctgggccgatactgacgct
>FLCC378
gcgtgcttacacatgcaagtcgaacgatgatgcctgcgggcggattagtggcgaacgggt
gagtaacacgtgggtgatctgccctgcacttcgggataagcctgggaaactgggtctaat
accggatatgaccacaggatgcattttgtggtggaaaggttactggtgcaggatgagccc
gcggcctatcagcttgttggtggggtaatggcctaccaaggcgacgacgggtagccggcc
tgagagggcgaccggccacactgggactgagacacggcccagactcctacgggaggcagc
agtggggaatattgcacaatgggcgaaagcctgatgcagcgacgccgcgtgagggatgac
ggccttcgggttgtaaacctctttcagcagggacgaagcgcaagtgactgtacctgcaga
agaagcaccggctaactacgtgccagcagccgcggtaatacgtagggtgcgagcgttgtc
cggaattactgggcgtaaagagttcgtaggcggtttgtcgcgtcgtgtgtgaaatcccgc
agctcaactgcgggcttgcaggcgatacgggcagacttgagtactgcaggggagactgga
attcctggtgtagcggtgaaatgcgcagatatcaggaggaacaccggtggcgaaggcggg
tctctgggcagtaactgacgct
>FLCC382
gcgtgcttacacatgcaagtcgaacgatgaag-cttt-ggtggattagtggcgaacgggt
gagtaacacgtgagtaacctgcccttgactctgggataagcctgggaaactgggtctaat
accggatatgaccttccatcgcattggttggtggaaagctttgtggttttggatggactc
gcggcctatcagcttgttggtggggtaatggcctaccaaggcgacgacgggtagccggcc
tgagagggtgaccggccacactgggactgagacacggcccagactcctacgggaggcagc
agtggggaatattgcacaatgggcgaaagcctgatgcagcgacgccgcgtgagggatgac
ggccttcgggttgtaaacctctttcagtagggaagaagcgagagtgacggtacctgcaga
agaagcgccggctaactacgtgccagcagccgcggtaatacgtagggcgcaagcgttatc
cggaattattgggcgtaaagagctcgtaggcggtttgtcgcgtctgccgtgaaagtccgg
ggctcaactccggatctgcggtgggtacgggcagactagagtgatgtaggggagactgga
attcctggtgtagcggtgaaatgcgcagatatcaggaggaacaccgatggcgaaggcagg
tctctgggcattaactgacgct
>FLCC424
gcgtgcttacacatgcaagtcgaacgatgaactgttt-cagggattagtggcgaacgggt
gagtaacacgtgagtaacctgcccttgactctgggataagcgctagaaatggcgtctaat
accggatacgagcttcagccgcatctggagttggaaagaattttggtcaaggatggactc
gcggcctatcagctagttggtgaggtaatggctcaccaaggcgacgacgggtagccggcc
tgagagggtgaccggccacactgggactgagacacggcccagactcctacgggaggcagc
agtggggaatattgcacaatgggcgaaagcctgatgcagcaacgccgcgtgagggatgac
ggccttcgggttgtaaacctcttttagtagggaagaagcgaaagtgacggtacctgcaga
aaaagcaccggctaactacgtgccagcagccgcggtaatacgtagggtgcaagcgttgtc
cggaattattgggcgtaaagagctcgtaggcggtttgtcgcgtctgctgtgaaatctggg
ggctcaacccccagcctgcagtgggtacgggcagactagagtgcggtaggggagattgga
attcctggtgtagcggtggaatgcgcagatatcaggaggaacaccgatggcgaaggcaga
tctctgggccgtaactgacgct
>FLCC425
gcgtgcttacacatgcaagtcgaacgatgaagcattgtggtggattagtggcgaacgggt
gagtaacacgtgggtgatctgccccaaactttgggataagcctgggaaactgggtctaat
accgaatatgaccacttaatgcattttgtggtggaaagcccggcggtttgggatgggccc
gcggcctatcagcttgttggtggggtaatggcctaccaaggcgacgacgggtagccggcc
tgagagggcgaccggccacactgggactgagacacggcccagactcctacgggaggcagc
agtggggaatattgcacaatgggcgcaagcctgatgcagcgacgccgcgtgagggatgac
ggccttcgggttgtaaacctctttcaccagggacgaagcgaaagtgacggtacctggaga
agaagcaccggccaactacgtgccagcagccgcggtaatacgtagggtgcgagcgttgtc
cggaattactgggcgtaaagagttcgtaggcggtttgtcgcgtcgttcgtgaaaacttgg
ggcttaactccaagcgtgcgggcgatacgggcagacttgagtactacaggggagactgga
attcctggtgtagcggtgaaatgcgcagatatcaggaggaacaccggtggcgaaggcggg
tctctgggtagtaactgacgct
>FLCC45
gcgtgcttacacatgcaagtcgaacgatgatgcctgcgggtggattagtggcgaacgggt
gagtaacacgtgggtgatctgccctgcacttcgggataagcctgggaaactgggtctaat
accggatacgacctcgggatgcattctggggttgaaaggttactggtgcaggatgagccc
gcggcctatcagcttgttggtggggtaatggcctaccaaggcgacgacgggtagccggcc
tgagagggcgaccggccacactgggactgagacacggcccagactcctacgggaggcagc
agtggggaatattgcacaatgggcgaaagcctgatgcagcgacgccgcgtgagggatgac
ggccttcgggttgtaaacctctttcagcagggacgaagcgcaagtgactgtacctgcaga
agaagcaccggctaactacgtgccagcagccgcggtaatacgtagggtgcgagcgttgtc
cggaattactgggcgtaaagagttcgtaggcggtttgtcgcgtcgtgtgtgaaaacccgc
agctcaactgcgggcttgcaggcgatacgggcagacttgagtactgcaggggagactgga
attcctggtgtagcggtgaaatgcgcagatatcaggaggaacaccggtggcgaaggcggg
tctctgggcagtaactgacgct
>CLCC1251
gcgtgcttacacatgcaagtcgagcggtaaggccttggggtacacgagcggcgaacgggt
gagtaacacgtgagcaacctacccttcacttcgggataagcctcggaaacggggtctaat
accggatatcaccagtttcctcatgttctggttgaaagtctggcggtgggggatgggctc
gcggcctatcagcttgttggtggggtaatggcctaccaaggcgtcgacgggtagccggcc
tgagagggcgaccggccacactgggactgagacacggcccagactcctacgggaggcagc
agtggggaatattgcgcaatggacgaaagtctgacgcagcaacgccgcgtgagggatgac
ggccttcgggttgtaaacctctttcagcagggacgaagcgagagtgacggtacctgcaga
agaaggaccggccaactacgtgccagcagccgcggtaatacgtagggtccgagcgttgtc
cggaattattgggcgtaaagggctcgtaggcggttcgtcacgtcgggagtgaaaactcgg
agctcaactccgagcctgcttccgatacgggcagactagaggtaggcaggggagagcgga
actcctggtgtagcggtggaatgcgcagatatcaggaagaacaccggtggcgaaggcggc
tctctgggccttacctgacgct
>CLCC1393
gcgtgcttacacatgcaagtcgagcggtaaggccttcgggtacacgagcggcgaacgggt
gagtaacacgtgggtgatctgccctgcacttcgggataagcctgggaaactgggtctaat
accggatatgaccttcggctgcatgcgagggtggaaaggttactggtgcaggatgagccc
gcggcctatcagcttgttggtggggtaatggcctaccaaggcgacgacgggtagccgacc
tgagagggtgaccggccacactgggactgagacacggcccagactcctacgggaggcagc
agtggggaatattgcacaatgggcgaaagcctgatgcagcgacgccgcgtgagggatgac
ggccttcgggttgtaaacctctttcagcagggacgaagcgaaagtgacggtacctgcaga
agaagcaccggctaactacgtgccagcagccgcggtaatacgtagggtgcaagcgttgtc
cggaattactgggcgtaaagagttcgtaggcggtttgtcgcgtcgtttgtgaaaactcac
agctcaactgtgagcctgcaggcgatacgggcagacttgagtactgcaggggagactgga
attcctggtgtagcggtgaaatgcgcagatatcaggaggaacaccggtggcgaaggcggg
tctctgggcagtaactgacgct
>CLCC371A
gcgtgcttacacatgcaagtcgagcggaaaggcc---gggtactcgagcggcgaacgggt
gagtaacacgtgagtaatctgccccgcactctgggatagccaccggaaacggtgattaat
accggatatgacgcatcgctgcatgtgtgtgtggaaagtttttcggtgcgggatgtgctc
gcggcctatcagcttgttggtggggtaatggcctaccaaggcttcgacgggtagccggcc
tgagagggtgaccggccacactgggactgagacacggcccagactcctacgggaggcagc
agtggggaatattggacaatgggcggaagcctgatccagcaacgccgcgtgagggatgac
ggccttcgggttgtaaacctctttcagcacagacgaagttggagtgacggtatgtgcaga
agaaggaccggccaactacgtgccagcagccgcggtaatacgtagggtccgagcgttgtc
cggaattattgggcgtaaagggctcgtaggcggtttgttgcgtcgggagtgaaaacccag
ggcttaaccctgggcctgctttcgatacgggcagactagaggcattcaggggagaacgga
attcctggtgtagcggtgaaatgcgcagatatcaggaggaacaccggtggcgaaggcggt
tctctgggaatgttctgacgct
>CLCC460
gcgtgcttacacatgcaagtcgaacgatgaagcttc-gggtggattagtggcgaacgggt
gagtaacacgtgggtaatctgccctgcactctgggataagccttggaaacggggtctaat
accggatatcacattactaggcattatggtgttgaaagtttggcggtgcaggatgaaccc
gcggcctatcagcttgttggtggggtagtggcctaccaaggcgacgacgggtagccggcc
tgagagggtgaccggccacactgggactgagacacggcccagactcctacgggaggcagc
agtggggaatattgcacaatgggcgaaagcctgatgcagcgacgccgcgtgagggatgac
ggccttcgggttgtaaacctctttcgccagggacgaagcgcaagtgacggtacctggata
agaagcaccggctaactacgtgccagcagccgcggtaatacgtagggtgcgagcgttgtc
cggatttattgggcgtaaagagctcgtaggcggtttgtcgcgtcggccgtgaaatctcca
cgcttaacgtggagcgtgcggtcgatacgggcagacttgagttcggtaggggagactgga
attcctggtgtagcggtgaaatgcgcagatatcaggaggaacaccggtggcgaaggcggg
tctctgggccgatactgacgct
>CLCC501
gcgtgcttacacatgcaagtcgaacggaaaggccttcgggtactcgagtggcgaacgggt
gagtaacacgtgggtgatctgccctgcactttgggataagcctgggaaactgggtctaat
accgaatacacctcttggatgcattcggtgggggaaagctttgcggtgtgggatgggccc
gcggcctatcagcttgttggtggggtgatggcctaccaaggcgacgacgggtagccggcc
tgagagggtgtccggccacactgggactgagatacggcccagactcctacgggaggcagc
agtggggaatattgcacaatgggcgcaagcctgatgcagcgacgccgcgtgggggatgac
ggccttcgggttgtaaacccctttcagtagggacgaagcgcaagtgacggtacctacaga
agaaggaccggccaactacgtgccagcagccgcggtaatacgtagggtccgagcgttgtc
cggaattactgggcgtaaagagctcgtaggtggtttgtcgcgttgttcgtgaaaactcac
agcttaactgtgggcgtgcgggcgatacgggcagactggagtactgcaggggagactgga
attcctggtgtagcggtggaatgcgcagatatcaggaggaacaccggtggcgaaggcggg
tctctgggcagtaactgacgct
>CLCC567
gcgtgcttacacatgcaagtcgaacggtgatgtgttttggcggatcagtggcgaacgggt
gagtaacacgtgagtaacctgcccccgactctgggataactgctagaaatggtagctaat
accggatatgacgactggccgcattcggtcgtggaaagaatttcggttggggatggactc
gcggcctatcaggttgttggtgaggtaatggctcaccaagcctacgacgggtagccggcc
tgagagggtgaccggccacactgggactgagacacggcccagactcctacgggaggcagc
agtggggaatattgcacaatgggcgaaagcctgatgcagcaacgccgcgtgagggatgac
ggccttcgggttgtaaacctcttttagtagggaagaagcgaaagtgacggtacctgcaga
aaaagcaccggctaactacgtgccagcagccgcggtaatacgtagggtgcaagcgttgtc
cggaattattgggcgtaaagagctcgtaggcggtttgtcgcgtctgctgtgaaatcccga
ggctcaacctcgggtctgcagtgggtacgggcagactagagtgcggtaggggagattgga
attcctggtgtagcggtggaatgcgcagatatcaggaggaacaccgatggcgaaggcaga
tctctgggccgtaactgacgct
>CLCC811
gcgtgcttacacatgcaagtcgaacgatgaacccttcgtggggattagtggcgaacgggt
gagtaacacgtgggcaatctgcccttcactctgggacaagccctggaaacggggtctaat
accggatatcactgccactcgcatggggtggttgaaagcccggcggtgaaggatgagccc
gcggcctatcagcttgttggtgaggtaatggctcaccaaggcgacgacgggtagccggcc
tgagagggcgaccggccacactgggactgagacacggcccagactcctacgggaggcagc
agtggggaatattgcacaatgggcgaaagcctgatgcagcgacgccgcgtgagggatgac
ggccttcgggttgtaaacctctttcagcagggaagaagcgaaagtgacggtacctgcaga
agaagcgccggctaactacgtgccagcagccgcggtaatacgtagggcgcaagcgttgtc
cggaattattgggcgtaaagagctcgtaggcggcttgtcacgtcgggtgtgaaagcccgg
ggcttaaccccgggtctgcattcgatacgggctagctagagtgtggtaggggagatcgga
attcctggtgtagcggtgaaatgcgcagatatcaggaggaacaccggtggcgaaggcgga
tctctgggccattactgacgct
>CLCC686
gcgtgcttacacatgcaagtcgaacgatgaagccttcgggtggattagtggcgaacgggt
gagtaacacgtgggcaatctgcccttcactctgggacaagccctggaaacggggtctaat
accggatgacactccttcctgcatggaggggttgaaagcccggcggtgaaggatgagccc
gcggcctatcagcttgttggtggggtgatggcctaccaaggcgacgacgggtagccggcc
tgagagggcgaccggccacactgggactgagacacggcccagactcctacgggaggcagc
agtggggaatattgcacaatgggcgaaagcctgatgcagcgacgccgcgtgagggatgac
ggccttcgggttgtaaacctctttcagcagggaagaagcgaaagtgacggtacctgcaga
agaagcgccggctaactacgtgccagcagccgcggtaatacgtagggcgcaagcgttgtc
cggaattattgggcgtaaagagctcgtaggcggcttgtcacgtcggatgtgaaagcccgg
ggcttaaccccgggtctgcattcgatacgggctagctagagtgtggtaggggagatcgga
attcctggtgtagcggtgaaatgcgcagatatcaggaggaacaccggtggcgaaggcgga
tctctgggccattactgacgct
>CLCC866
gcgtgcttacac-tgcaagtcgagcggtaaggccttcgggtacacgagcggcgaacgggt
gagtaacacgtgggtaatctgccctgcactctgggataagcccgggaaactgggtctaat
accggatacgactaccgcgggcatcgggtggtggaaagtccggcggtgcaggatgaaccc
gcggcctatcagcttgttggtggggtaatggcctaccaaggcgacgacgggtagccggcc
tgagagggcgaccggccacactgggactgagacacggcccagactcctacgggaggcagc
agtggggaatattgcgcaatgggcgaaagcctgacgcagcgacgccgcgtgagggatgac
ggccttcgggttgtaaacctctttcgccagggacgaagagcaattgacggtacctggaga
agaagcaccggctaactacgtgccagcagccgcggtaatacgtagggtgcgagcgttgtc
cggaattattgggcgtaaagagctcgtaggcggtttgttgcgtcggccgtgaaaacttca
cgcttaacgtggagcttgcggtcgatacgggcagacttgagttcggtaggggagactgga
attcctggtgtagcggtgaaatgcgcagatatcaggaggaacaccggtggcgaaggcggg
tctctgggccgatactgacgct
>FLCC483
gcgtgcttacacatgcaagtcgaacgatgaagccttagagtggattagtggcgaacgggt
gagtaacacgtgagtaacctgcccctgactgtgggataagcccgggaaactgggtctaat
accgcatatgacacttggccgcat-cgggtgtggaaagtttttcggttggggatgggctc
gcggcctatcagcttgttggtggggtaaaggcctaccaaggcgacgacgggtagccggcc
tgagagggcgaccggccacactgggactgagacacggcccagactcctacgggaggcagc
agtggggaatattgcacaatgggggaaaccctgatgcagcgacgccgcgtgagggatgac
ggccttcgggttgtaaacctctttcagtagggaagaagccggggtgacggtacctgcaga
agaagtaccggctaactacgtgccagcagccgcggtaatacgtagggtacaagcgttgtc
cggaattattgggcgtaaagagctcgtaggcggttcgtcgcgtctgctgtggaaacgcaa
ggctcaaccttgcgcgtgcagtgggtacgggcggactagagtgcagtaggggagtctgga
attcctggtgtagcggtgaaatgcgcagatatcaggaggaacaccggtggcgaaggcggg
actctgggctgtaactgacgct
>FLCC536
gcgtgcttacacatgcaagtcgaacgatgatgcctttgggtggattagtggcgaacgggt
gagtaacacgtgagtaacctgcccctgactctgggataagcgttggaaacgacgtctaat
actggatatgatcactggccgcattcggtggtggaaagatttttggttggggatggactc
gcggcctatcagcttgttggtgaggtaatggctcaccaaggcgacgacgggtagccggcc
tgagagggtgaccggccacactgggactgagacacggcccagactcctacgggaggcagc
agtggggaatattgcacaatgggcgaaagcctgatgcagcaacgccgcgtgagggatgac
ggccttcgggttgtaaacctcttttagtagggaagaagcgaaagtgacggtacctgcaga
aaaagcaccggctaactacgtgccagcagccgcggtaatacgtagggtgcaagcgttgtc
cggaattattgggcgtaaagagctcgtaggcggtttgtcgcgtctgctgtgaaatcccga
ggctcaacctcgggcttgcagtgggtacgggcagactagagtgcggtaggggagattgga
attcctggtgtagcggtggaatgcgcagatatcaggaggaacaccgatggcgaaggcaga
tctctgggccgtaactgacgct
>FLCC572
gcgtgcttacacatgcaagtcgaacggtaaggcctcggggtagccgagtggcgaacgggt
gagtaacacgtgggtaatctgccctgcacttcgggataagcctgggaaactgggtctaat
accggatatgaactccttccgcatgggggggttggaaagttttcggtgcaggatgagccc
gcggcctatcagcttgttggtggggtaatggcctaccaaggcgacgacgggtagccggcc
tgagagggtgatcggccacactgggactgagacacggcccagactcctacgggaggcagc
agtggggaatattgcacaatgggcgaaagcctgatgcagcgacgccgcgtgggggatgac
ggtcttcggattgtaaacccctttcagtagggacgaagcgcaagtgacggtacctgcaga
agaagcaccggctaactacgtgccagcagccgcggtaatacgtagggtgcgagcgttgtc
cggaattactgggcgtaaagagctcgtaggcggtttgtcacgtcgtctgtgaaatccctc
ggcttaaccgggggcgtgcaggcgatacgggcagacttgagtactacaggggagactgga
attcctggtgtagcggtgaaatgcgcagatatcaggaggaacaccggtggcgaaggcggg
tctctgggtagtaactgacgct
>FLCC580
----------------------------------------gactcgagtggcgaacgggt
gagtaacacgtgggtgatctgccctgcacttcgggataagcctgggaaactgggtctaat
accggatatgacctcctttagtgt--gggggtggaaagattatcggtgcaggatgagccc
gcggcctatcagcttgttggtggggtaatggcctaccaaggcgtcgacgggtagccggcc
tgagagggtggacggccacattgggactgagatacggcccagactcctacgggaggcagc
agtggggaatattgcacaatgggcggaagcctgatgcagcgacgccgcgtgggggatgac
ggccttcgggttgtaaacctctttcgacagggacgaagtgaaaatgacggtacctgtata
agaagcaccggctaactacgtgccagcagccgcggtaatacgtagggtgcgagcgttgtc
cggaattactgggcgtaaagagctcgtaggtggtttgtcacgtcgtctgtgaaattccgg
ggcttaacctcgggcgtgcaggcgatacgggcaaacttgagtgctgtaggggagactgga
attcctggtgtagcggtgaaatgcgcagatatcaggaggaacaccaatggcgaaggcagg
tctctgggcagttactgacgct
>FLCC594
------ttacacatgcaagtcgaacgatgaacccttggcggggattagtggcgaacgggt
gagtaacacgtgggcaatctgccctgcactctgggacaagccctggaaacggggtctaat
accggatatgaccgtctgccgcatgtgatggtgtaaagcccggcggtgcaggatgagccc
gcggcctatcagcttgttggtgaggtagtggct---------------------------
------------------------------------------------------------
------------------------------------------------------------
------------------------------------------------------------
------------------------------------------------------------
------------------------------------------------------------
------------------------------------------------------------
------------------------------------------------------------
----------------------
>FLCC627
gcgtgcttac-catgcaagtcgaacgctgaagcctttgggtggatgagtggcgaacgggt
gagtaacacgtgagtaaccttcccttgactctgggataagcctgggaaaccgggtctaat
accggatacgaccggtcaccgcattggccggtggaaagattatcggtcttggatggactc
gcggcctatcagcttgttggtggggtaatggcccaccaaggcgacgacgggtagccggcc
tgagagggtgaccggccacactgggactgagacacggcccagactcctacgggaggcagc
agtggggaatattgcacaatgggcgcaagcctgatgcagcgacgccgcgtgagggatgac
ggccttcgggttgtaaacctctttcagtagggaagaagcgagagtgacggtacctgcaga
agaagcgccggctaactacgtgccagcagccgcggtaatacgtagggcgcgagcgttatc
cggaattattgggcgtaaagagctcgtaggcggtttgtcgcgtctgccgtgaaagtccgg
ggcttaaccccggatctgcggtgggtacgggcagactggagtgcagtaggggagactgga
attcctggtgtagcggtgaaatgcgcagatatcaggaggaacaccgatggc---------
----------------------
>FLCC649
gcgtgcttacacatgcaagtcgaacgctgaagcctttgggtggatgagtggcgaacgggt
gagtaacacgtgagtaaccttcccttgactctgggataagcctgggaaaccgggtctaat
accggatacgaccggtcaccgcattggccggtggaaagattatcggtcttggatggactc
gcggcctatcagcttgttggtggggtaatggcccaccaaggcgacgacgggtagccggcc
tgagagggtgaccggccacactgggactgagacacggcccagactcctacgggaggcagc
agtggggaatattgcacaatgggcgcaagcctgatgcagcgacgccgcgtgagggatgac
ggccttcgggttgtaaacctctttcagtagggaagaagcgagagtgacggtacctgcaga
agaagcgccggctaactacgtgccagcagccgcggtaatacgtagggcgcgagcgttatc
cggaattattgggcgtaaagagctcgtaggcggtttgtcgcgtctgccgtgaaagtccgg
ggcttaaccccggatctgcggtgggtacgggcagactggagtgcagtaggggagactgga
attcctggtgtagcggtgaaatgcgcagatatcaggaggaacaccgatggcgaaggcagg
tctctgggctgttactgacgct
>FLCC662
gcgtgcttacacatgcaagtcgaacgctgaagcctttgggtggatgagtggcgaacgggt
gagtaacacgtgagtaacctgcccctgactgcgggataagcccgggaaactgggtctaat
accgcatatgacacttggccgcattcgagtgtggaaagtttttcggttggggatgggctc
gcggcctatcagcttgttggtggggtaaaggcctaccaaggcgacgacgggtagccggcc
tgagagggcgaccggccacactgggactgagacacggcccagactcctacgggaggcagc
agtggggaatattgcacaatgggggaaaccctgatgcagcgacgccgcgtgagggatgac
ggccttcgggttgtaaacctctttcagtagggaagaagccgaggtgacggtacctgcaga
agaagtaccggctaactacgtgccagcagccgcggtaatacgtagggtacaagcgttgtc
cggaattattgggcgtaaagagctcgtaggcggtccgtcgcgtctgctgtggaaacgcaa
ggctcaaccttgcgcgtgcagtgggtacgggcggactagagtgcagtaggggagtctgga
attcctggtgtagcggtgaaatgcgcagatatcangaggaacaccggtggcgaaggcggg
actctgggctgttactgacgct
>FLCC663
gcgtgcttacacatgcaagtcgaacggtaaggcctcggggtacacgagtggcgaacgggt
gagtaacacgtgggtaatctgccctgcacttcgggataagcctgggaaactgggtctaat
accggatatgaactcctgccgcatgggggggttggaaagttttcggtgcaggatgagccc
gcggcctatcagcttgttggtggggtaatggcctaccaaggcgacgacgggtagccggcc
tgagagggtgatcggccacactgggactgagacacggcccagactcctacgggaggcagc
agtggggaatattgcacaatgggcgaaagcctgatgcagcgacgccgcgtgggggatgac
ggtcttcggattgtaaacccctttcagtagggacgaagcgcaagtgacggtacctgcaga
agaagcaccggctaactacgtgccagcagccgcggtaatacgtagggtgcgagcgttgtc
cggaattactgggcgtaaagagctcgtaggcggtttgtcacgtcgtctgtgaaatccctc
ggcttaaccgggggcgtgcaggcgatacgggcagacttgagtactacaggggagactgga
attcctggtgtagcggtgaaatgcgcagatatcangaggaacaccggtggcgaaggcggg
tctctgggtagtaactgacgct
>FLCC682
gcgtgcttacacatgcaagtcgaacgatgacgggtttctcctgattagtggcgaacgggt
gagtaatacgtgagcaatgtgcccttgactctgggataagcgctggaaacggcgtctaat
accggatacgacgatcggaggcatccggtcgtggaaagaacttcggtcaaggatcagctc
acggcctatcagttagttggtgaggtaatggctcaccaagacgacgacgggtagccggcc
tgagagggtgaccggccacactgggactgagacacggcccagactcctacgggaggcagc
agtggggaatattgcacaatgggcgcaagcctgatgcagcaacgccgcgtgagggacgaa
ggccttcgggttgtaaacctcttttagcagggaagaagcgaaagtgacggtacctgcaga
aaaagcaccggctaactacgtgccagcagccgcggtaatacgtagggtgcaagcgttgtc
cggaattattgggcgtaaagagctcgtaggcggtttgtcacgtctgctgtgaaaacccga
ggctcaacctcgggcttgcagtgggtacgggcagactagagtgcggtaggggagattgga
attcctggtgtagcggtggaatgcgcagatatcangaggaacaccgatggcgaaggcaga
tctctgggccgtaactgacgct
>FLCC712
gcgtgcttacacatgcaagtcgaacggtgaaaggtttttctggatcagtggcgaacgggt
gagtaacacgtgagtaacctgcccttgactctgggataagcgttggaaacgacgtctaat
accggatacgagctgagaccgcattctcagttggaaagatttttggtcaaggatggactc
gcggcctatcagcttgttggtgaggtaatggctcaccaaggcgacgacgggtagccggcc
tgagagggtgaccggccacactgggactgagacacggcccagactcctacgggaggcagc
agtggggaatattgcacaatgggcgcaagcctgatgcagcaacgccgcgtgagggatgac
ggccttcgggttgtaaacctcttttagtagggaagaagcgaaagtgacggtacctgcaga
aaaagcaccggctaactacgtgccagcagccgcggtaatacgtagggtgcaagcgttgtc
cggaattattgggcgtaaagagctcgtaggcggtttgtcgcgtctgctgtgaaaactgga
ggctcaacctccagcctgcagtgggtacgggcagactagagtgcggtaggggagattgga
attcctggtgtagcggtggaatgcgcagatatcaggaggaacaccgatggcgaaggcaga
tctctgggccgtaactgacgct
>t99
gcgtgcttacacatgcaagtcgaacgatgaagccttcgggtggattagtggcgaacgggt
gagtaacacgtgggcaatctgcccttcactctgggacaagccctggaaacggggtctaat
accggataacactctgtcccgcatggcggggttgaaagcccggcggtgaaggatgagccc
gcggcctatcagcttgttggtggggtaatggcctaccaaggcgacgacgggtagccggcc
tgagagggcgaccggccacactgggactgagacacggcccagactcctacgggaggcagc
agtggggaatattgcacaatgggcgaaagcctgatgcagcgacgccgcgtgagggatgac
ggccttcgggttgtaaacctctttcagcagggaagaagcgaaagtgacggtacctgcaga
agaagcgccggctaactacgtgccagcagccgcggtaatacgtagggcgcaagcgttgtc
cggaattattgggcgtaaagagctcgtaggcggcttgtcacgtcggatgtgaaagcccgg
ggcttaaccccgggtctgcattcgatacgggctagctagagtgtggtaggggagatcgga
attcctggtgtagcggtgaaatgcgcagatatcaggaggaacaccggtggcgaaggcgga
tctctgggccattactgacgct
>wa1063
gcgtgcttacacatgcaagtcgaacgatgaagctttcgggtggattagtggcgaacgggt
gagtaacacgtgggcaatctgcccttcactctgggacaagccctggaaacggggtctaat
accggataacactctgtcccgcatggcggggttaaaagcccggcggtgaaggatgagccc
gcggcctatcagcttgttggtggggtaatggcctaccaaggcgacgacgggtagccggcc
tgagagggcgaccggccacactgggactgagacacggcccagactcctacgggaggcagc
agtggggaatattgcacaatgggcgaaagcctgatgcagcgacgccgcgtgagggatgac
ggccttcgggttgtaaacctctttcagcagggaagaagcgaaagtgacggtacctgcaga
agaagcgccggctaactacgtgccagcagccgcggtaatacgtagggcgcaagcgttgtc
cggaattattgggcgtaaagagctcgtaggcggcttgtcacgtcggatgtgaaagcccgg
ggcttaaccccgggtctgcattcgatacgggctagctagagtgtggtaggggagatcgga
attcctggtgtagcggtgaaatgcgcagatatcaggaggaacaccggtggcgaaggcgga
tctctgggccattactgacgct
>ms115
gcgtgcttacacatgcaagtcgaacgatgaaacttcgtggtggattagtggcgaacgggt
gagtaacacgtgggcaatctgcccttcactctgggacaagccctggaaacggggtctaat
accggataacactctgtcccgcatggcggggttgaaagcccggcggtgaaggatgagccc
gcggcctatcagcttgttggtggggtaatggcctaccaaggcgacgacgggtagccggcc
tgagagggcgaccggccacactgggactgagacacggcccagactcctacgggaggcagc
agtggggaatattgcacaatgggcgaaagcctgatgcagcgacgccgcgtgagggatgac
ggccttcgggttgtaaacctctttcagcagggaagaagcgaaagtgacggtacctgcaga
agaagcgccggctaactacgtgccagcagccgcggtaatacgtagggcgcaagcgttgtc
cggaattattgggcgtaaagagctcgtaggcggcttgtcacgtcggatgtgaaagcccgg
ggcttaaccccgggtctgcattcgatacgggctagctagagtgtggtaggggagatcgga
attcctggtgtagcggtgaaatgcgcagatatcaggaggaacaccggtggcgaaggcgga
tctctgggccattactgacgct
>or3
gcgtgcttacacatgcaagtcgaacgatgaagccttcgggtggattagtggcgaacgggt
gagtaacacgtgggcaatctgcccttcactctgggacaagccctggaaacggggtctaat
accggataacactctgtcccgcatggcggggttaaaagcccggcggtgaaggatgagccc
gcggcctatcagcttgttggtggggtaatggcctaccaaggcgacgacgggtagccggcc
tgagagggcgaccggccacactgggactgagacacggcccagactcctacgggaggcagc
agtggggaatattgcacaatgggcgaaagcctgatgcagcgacgccgcgtgagggatgac
ggccttcgggttgtaaacctctttcagcagggaagaagcgaaagtgacggtacctgcaga
agaagcgccggctaactacgtgccagcagccgcggtaatacgtagggcgcaagcgttgtc
cggaattattgggcgtaaagagctcgtaggcggcttgtcacgtcggatgtgaaagcccgg
ggcttaaccccgggtctgcattcgatacgggctagctagagtgtggtaggggagatcgga
attcctggtgtagcggtgaaatgcgcagatatcaggaggaacaccggtggcgaaggcgga
tctctgggccattactgacgct
>B2808
gcgtgcttacacatgcaagtcgaacgatgaagccttcgggtggattagtggcgaacgggt
gagtaacacgtgggcaatctgcccttcactctgggacaagccctggaaacggggtctaat
accggataacaccggcttccgcatgggctggttgaaagcccggcggtgaaggatgagccc
gcggcctatcagcttgttggtggggtaatggcctaccaaggcgacgacgggtagccggcc
tgagagggcgaccggccacactgggactgagacacggcccagactcctacgggaggcagc
agtggggaatattgcacaatgggcgaaagcctgatgcagcgacgccgcgtgagggatgac
ggccttcgggttgtaaacctctttcagcagggaagaagcgaaagtgacggtacctgcaga
agaagcgccggctaactacgtgccagcagccgcggtaatacgtagggcgcaagcgttgtc
cggaattattgggcgtaaagagctcgtaggcggcttgtcacgtcgggtgtgaaagcccgg
ggcttaaccccgggtctgcatccgatacgggcaggctagagtgtggtaggggagatcgga
attcctggtgtagcggtgaaatgcgcagatatcaggaggaacaccggtggcgaaggcgga
tctctgggccattactgacgct
>B2682
gcgtgcttacacatgcaagtcgaacgatgaagctttcgggtggattagtggcgaacgggt
gagtaacacgtgggcaatctgcccttcactctgggacaagccctggaaacggggtctaat
accggataacactctgtcccgcatggcggggttaaaagcccggcggtgaaggatgagccc
gcggcctatcagcttgttggtggggtaatggcctaccaaggcgacgacgggtagccggcc
tgagagggcgaccggccacactgggactgagacacggcccagactcctacgggaggcagc
agtggggaatattgcacaatgggcgaaagcctgatgcagcgacgccgcgtgagggatgac
ggccttcgggttgtaaacctctttcagcagggaagaagcgagagtgacggtacctgcaga
agaagcgccggctaactacgtgccagcagccgcggtaatacgtagggcgcaagcgttgtc
cggaattattgggcgtaaagagctcgtaggcggcttgtcacgtcggatgtgaaagcccgg
ggcttaaccccgggtctgcattcgatacgggctagctagagtgtggtaggggagatcgga
attcctggtgtagcggtgaaatgcgcagatatcaggaggaacaccggtggcgaaggcgga
tctctgggccattactgacgct
>B2690
gcgtgcttacacatgcaagtcgaacgatgaagccttcgggtggattagtggcgaacgggt
gagtaacacgtgggcaatctgcccttcactctgggacaagccctggaaacggggtctaat
accggatacgacccgggaaggcattttcgggtggaaagcccggcggtgaaggatgagccc
gcggcctatcagcttgttggtggggtaacggcccaccaaggcgacgacgggtagccggcc
tgagagggcgaccggccacactgggactgagacacggcccagactcctacgggaggcagc
agtggggaatattgcacaatgggcgcaagcctgatgcagcgacgccgcgtgagggatgac
ggccttcgggttgtaaacctctttcagcagggaagaagcgcaagtgacggtacctgcaga
agaagcgccggctaactacgtgccagcagccgcggtaatacgtagggcgcaagcgttgtc
cggaattattgggcgtaaagagctcgtaggcggcttgtcacgtcgggtgtgaaagcccgg
ggcttaaccccgggtctgcatccgatacgggcaggctagagtgtggtaggggagatcgga
attcctggtgtagcggtgaaatgcgcagatatcaggaggaacaccggtggcgaaggcgga
tctctgggccattactgacgct
>FLCC400
gcgtgcttacac-tgcaagtcgagcggtaaggccttggagtacacgagcggcgaacgggt
gagtaacacgtgagcaatctgcccttctcatcggaataaccattggaaacgatggctaat
gccgaatatgacctcggatcacattttgaggtggaaagcccggcggagaaggatgagctc
gcggcctatcagcttgttggtgaggtaatggctcaccaaggcattgacgggtagccggcc
tgagagggtgaccggccacactgggactgagacacggcccagactcctacgggaggcagc
agtggggaatattggacaatgggcgaaagcctgatccagcaacgccgcgtgagggatgac
ggccttcgggttgtaaacctctttcagcagggacgaagcgaaagtgacggtacctgcaga
agaaggaccggccaactacgtgccagcagccgcggtaatacgtagggtccgagcgttgtc
cggaattattgggcgtaaagggctcgtaggcggtttgtcgcgtcgggagtgaaaactcag
ggctcaaccctgagcgtgcttccgatacgggcagactagaggtatgcaggggagaacgga
attcctggtgtagcggtggaatgcgcagatatcaggaggaacaccggtggcgaaggcggt
tctctgggcattacctgacgct
>CLCC1488
gcgtgcttacacatgcaagtcgaacgctgaaaccttggtgtggatgagtggcgaacgggt
gagtaacacgtgggtaatctgccctgcactctgggataagccttggaaacggggtctaat
accggatatcactttttctcgcatgtggtggttgaaagtctggcggtgcaggatgaaccc
gcggcctatcagcttgttggtggggtagtggcctaccaaggcgacgacgggtagccggcc
tgagagggtgaccggccacactgggactgagacacggcccagactcctacgggaggcagc
agtggggaatattgcacaatgggcgaaagcctgatgcagcgacgccgcgtgagggatgac
ggccttcgggttgtaaacctctttcgccagggacgaagcgcaagtgacggtacctggata
agaagcaccggctaactacgtgccagcagccgcggtaatacgtagggtgcaagcgttgtc
cggatttattgggcgtaaagagctcgtaggcggtttgtcgcgtcggccgtgaaatctcca
cgcttaacgtggagcgtgcggtcgatacgggcagacttgagttcggtaggggagactgga
attcctggtgtagcggtgaaatgcgcagatatcaggaggaacaccggtggcgaaggcggg
tctctgggccgatactgacgct
>FLCC487
gcgtgcttacacatgcaagtcgaacggtgaggcctcggggtg-acgagtggcgaacgggt
gagtaacacgtgggtaatctgccctgcacttcgggataagcctgggaaactgggtctaat
accggatatgagctcctgccgcatgggggggttggaaagttttcggtgcaggatgagccc
gcggcctatcagcttgttggtggggtaatggcctaccaaggcgacgacgggtagccggcc
tgagagggtgatcggccacactgggactgagatacggcccagactcctacgggaggcagc
agtggggaatattgcacaatgggcggaagcctgatgcagcgacgccgcgtgggggatgac
ggtcttcggattgtaaacccctttcagtagggacgaagcgcaagtgacggtacctgcaga
agaagcaccggccaactacgtgccagcagccgcggtaatacgtagggtgcgagcgttgtc
cggaattactgggcgtaaagagctcgtaggcggtttgtcacgtcgtctgtgaaatcctcc
agcttaactgggggcgtgcaggcgatacgggcagacttgagtactacaggggagactgga
attcctggtgtagcggtgaaatgcgcagatatcaggaggaacaccggtggcgaaggcggg
tctctgggtagtaactgacgct
>FLCC678
gcgtgcttacacatgcaagtcgaacgctgaagcctttgggtggatgagtggcgaacgggt
gagtaacacgtgagtaacctgcccctgactgcgggataagcccgggaaactgggtctaat
accgcatatgacacttggccgcattcgagtgtggaaagtttttcggttggggatgggctc
gcggcctatcagcttgttggtggggtaaaggcctaccaaggcgacgacgggtagccggcc
tgagagggcgaccggccacactgggactgagacacggcccagactcctacgggaggcagc
agtggggaatattgcacaatgggggaaaccctgatgcagcgacgccgcgtgagggatgac
ggccttcgggttgtaaacctctttcagtagggaagaagccggggtgacggtacctgcaga
agaagtaccggctaactacgtgccagcagccgcggtaatacgtagggtacaagcgttgtc
cggaattattgggcgtaaagagctcgtaggcggtccgtcgcgtctgctgtggaaacgcaa
ggctcaaccttgcgcgtgcagtgggtacgggcggactagagtgcagtaggggagtctgga
attcctggtgtagcggtgaaatgcgcagatatcaggaggaacaccggtggcgaaggcggg
actctgggctgttactgacgct
>FLCC167
gcgtgcttacacatgcaagtcgaacggtgaagtgtttcggtggatcagtggcgaacgggt
gagtaacacgtgagtaacctgcccccgactctgggataactgctagaaatggtagctaat
accggatatgatgactggccgcattcggtcgtggaaagaatttcggttggggatggactc
gcggcctatcaggttgttggtgaggtaatggctcaccaagcctacgacgggtagccggcc
tgagagggtgaccggccacactgggactgagacacggcccagactcctacgggaggcagc
agtggggaatattgcacaatgggcgaaagcctgatgcagcaacgccgcgtgagggatgac
ggccttcgggttgtaaacctcttttagtagggaagaagcgaaagtgacggtacctgcaga
aaaagcaccggctaactacgtgccagcagccgcggtaatacgtagggtgcaagcgttgtc
cggaattattgggcgtaaagagctcgtaggcggtttgtcgcgtctgctgtgaaatcccga
ggctcaacctcgggtctgcagtgggtacgggcagactagagtgcggtaggggagattgga
attcctggtgtagcggtggaatgcgcagatatcaggaggaacaccgatggcgaaggcaga
tctctgggccgtaactgacgct
>FLCC497
gcgtgcttacacatgcaagtcgaacgatgaagccttagagtggattagtggcgaacgggt
gagtaacacgtgagtaacctgcccctgactgtgggataagcccgggaaactgggtctaat
accgcatatgacacttggccgcat-cgggtgtggaaagtttttcggttggggatgggctc
gcggcctatcagcttgttggtggggtaaaggcctaccaaggcgacgacgggtagccggcc
tgagagggcgaccggccacactgggactgagacacggcccagactcctacgggaggcagc
agtggggaatattgcacaatgggggaaaccctgatgcagcgacgccgcgtgagggatgac
ggccttcgggttgtaaacctctttcagtagggaagaagccggggtgacggtacctgcaga
agaagtaccggctaactacgtgccagcagccgcggtaatacgtagggtacaagcgttgtc
cggaattattgggcgtaaagagctcgtaggcggttcgtcgcgtctgctgtggaaacgcaa
ggctcaaccttgcgcgtgcagtgggtacgggcggactagagtgcagtaggggagtctgga
attcctggtgtagcggtgaaatgcgcagatatcaggaggaacaccggtggcgaaggcggg
actctgggctgtaactgacgct
>FLCC517
gcgtgcttacacatgcaagtcgaacgatgatgcctttgggtggatgaatgactaacgggt
gagtaatacgtgagtaacctgcccttgactctgggataaacctgggaaactgggtctaat
actggatactacattctctcgcacgggtgtgtggaaaggttactggttttggatggactc
acggcctatcaacttgttggtggggtaatggcctaccaaggcgaccaccgatagccggcc
tgacagggtgaccggccacactgggactgacacacagcccacactcctaccgaaggcagc
aatggggaatattgcacaatgggcgaaagcctgatgcatcgaccccccgtgagggatgac
ggccttccggttgtaaacctctttcatcacggaagaagcaaaagtgactgtacgtgcata
aaaaacaccggctaactacgtgccagcagccgcggtaatacgtacggcgcaagcgttgtc
cggaattattgagcgtaaagagctcgtacgcagtttgtctcgtctgctgtgaaagcccgg
ggcttaaccc--------------------------------------------------
------------------------------------------------------------
----------------------
>Bif_bif_JCM1255
gcgtgcttacacatgcaagtcgatccatcaagctttt------gagagtggcgaacgggt
gagtaatgcgtgaccgacctgccccatgctccggaatagctcctggaaacgggtggtaat
gccggatgttccacatgatcgcat-ggattgtgggaaagctatcggcgtgggatggggtc
gcgtcctatcagcttgttggtgaggtaacggctcaccaaggcttcgacgggtagccggcc
tgagagggcgaccggccacattgggactgagatacggcccagactcctacgggaggcagc
agtggggaatattgcacaatgggcgcaagcctgatgcagcgacgccgcgtgagggatgga
ggccttcgggttgtaaacctcttttgtttgggagcaagcccgggtgagtgtacctttcga
ataagcgccggctaactacgtgccagcagccgcggtaatacgtagggcgcaagcgttatc
cggatttattgggcgtaaagggctcgtaggcggctcgtcgcgtccggtgtgaaagtccat
cgcttaacggtggatctgcgccgggtacgggcgggctggagtgcggtaggggagactgga
attcccggtgtaacggtggaatgtgtagatatcgggaagaacaccgatggcgaaggcagg
tctctgggccgtcactgacgct
>Bif_breve_KSS01
-----------------------tccatcgggcttttgctagagagagtggcgaacgggt
gagtaatgcgtgaccgacctgccccat-caccggaatagctcctggaaacgggtggtaat
gccggatgctccatcacaccgcat-gtgtgttgggaaagttg-cggcatgggatggggtc
gcgtcctatcagcttgatggcggggtaacggcccaccatggcttcgacgggtagccggcc
tgagagggcgaccggccacattgggact------cggcccagactcctacgggaggcagc
agtggggaatattgcacaatgggcgcaagcctgatgcagcgacgccgcgtgagggatgga
ggccttcgggttgtaaacctcttttgttagggagcaagctgtgttgagtgtacctttcga
ataagcaccggctaactacgtgccagcagccgcggtaatacgtagggt----gcgttatc
cggaattattgggcgtaaagggctcgtaggcggttcgtcgcgtccggtgtgaaagtccat
cgcttaacggtggatccgcgccgggtacgggcgggcttgagtgcggtaggggagactgga
attcccggtgtaacggtggaatgtgtagatatcgggaagaacaccaatggcgaaggcagg
tctct--gccgttactgacgct
